# Supplementary material for: Spatial Characterization of Tumor-Infiltrating Lymphocytes and Breast Cancer Progression
Source: Cancers (Basel). 2022 Apr 26;14(9):2148. doi: 10.3390/cancers14092148 (PMC9105398; doi:10.3390/cancers14092148)
Supplement: Supplementary file 1 [file cancers-14-02148-s001.zip]

Archive with 1 entries (1 files):
- cancers-1662627-supplementary.pdf
